# Supplementary material for: Andrographolide Suppresses Influenza A Virus-Induced Pyroptosis via PI3K/AKT-Mediated Caspase-3/GSDME Inactivation
Source: Biomedicines. 2026 Apr 13;14(4):887. doi: 10.3390/biomedicines14040887 (PMC13113384; doi:10.3390/biomedicines14040887)
Supplement: Supplementary file 1 [file biomedicines-14-00887-s001.zip]

Archive with 1 entries (1 files):
- biomedicines-4137219-supplementary.pdf
